# Supplementary material for: Super-resolution microscopy reveals majorly mono- and dimeric presenilin1/γ-secretase at the cell surface
Source: eLife. 2020 Jul 7;9:e56679. doi: 10.7554/eLife.56679 (PMC7340497; doi:10.7554/eLife.56679)
Supplement: Figure 2—source data 1. [file elife-56679-fig2-data1.zip]

Archive with 48 entries (45 files):
- Figure2 - Source Data 1/Figure2-Source Data1.docx
- Figure2 - Source Data 1/NCT-GFP NCT-SNAP/
- Figure2 - Source Data 1/NCT-GFP NCT-SNAP/roi mask/
- Figure2 - Source Data 1/NCT-GFP NCT-SNAP/roi mask/005_NCTSNAP-1.tif - watershed (h= 0,00, T= 0,00, %=20, n=282).tif
- Figure2 - Source Data 1/NCT-GFP NCT-SNAP/roi mask/006_NCTGFP-1.tif - watershed (h=1404,00, T=4213,00, %=20, n=329).tif
- Figure2 - Source Data 1/NCT-GFP NCT-SNAP/roi mask/009_NCTSNAP-1.tif - watershed (h= 0,00, T= 0,00, %=20, n=311).tif
- Figure2 - Source Data 1/NCT-GFP NCT-SNAP/roi mask/010_NCTGFP-1.tif - watershed (h=1404,00, T=4213,00, %=20, n=390).tif
- Figure2 - Source Data 1/NCT-GFP NCT-SNAP/roi mask/012_NCTSNAP-1.tif - watershed (h= 0,00, T= 0,00, %=20, n=220).tif
- Figure2 - Source Data 1/NCT-GFP NCT-SNAP/roi mask/013_NCTGFP-1.tif - watershed (h=1404,00, T=4213,00, %=20, n=460).tif
- Figure2 - Source Data 1/NCT-GFP NCT-SNAP/roi mask/015_NCTSNAP-1.tif - watershed (h= 0,00, T= 0,00, %=20, n=202).tif
- Figure2 - Source Data 1/NCT-GFP NCT-SNAP/roi mask/016_NCTGFP-1.tif - watershed (h=1404,00, T=4213,00, %=20, n=340).tif
- Figure2 - Source Data 1/NCT-GFP NCT-SNAP/roi mask/018_NCTSNAP-1.tif - watershed (h= 0,00, T= 0,00, %=20, n=228).tif
- Figure2 - Source Data 1/NCT-GFP NCT-SNAP/roi mask/019_NCTGFP-1.tif - watershed (h=1404,00, T=4213,00, %=20, n=283).tif
- Figure2 - Source Data 1/NCT-GFP NCT-SNAP/roi mask/021_NCTSNAP-1.tif - watershed (h= 0,00, T= 0,00, %=20, n=288).tif
- Figure2 - Source Data 1/NCT-GFP NCT-SNAP/roi mask/021_NCTSNAP-2.tif - watershed (h= 0,00, T= 0,00, %=20, n=308).tif
- Figure2 - Source Data 1/NCT-GFP NCT-SNAP/roi mask/022_NCTGFP-1.tif - watershed (h=1404,00, T=4213,00, %=20, n=445).tif
- Figure2 - Source Data 1/NCT-GFP NCT-SNAP/roi mask/022_NCTGFP-2.tif - watershed (h=1404,00, T=4213,00, %=20, n=419).tif
- Figure2 - Source Data 1/NCT-GFP NCT-SNAP/roi mask/025_NCTSNAP-1.tif - watershed (h= 0,00, T= 0,00, %=20, n=294).tif
- Figure2 - Source Data 1/NCT-GFP NCT-SNAP/roi mask/026_NCTGFP-1.tif - watershed (h=1404,00, T=4213,00, %=20, n=380).tif
- Figure2 - Source Data 1/NCT-GFP NCT-SNAP/roi mask/029_NCTSNAP-1.tif - watershed (h= 0,00, T= 0,00, %=20, n=294).tif
- Figure2 - Source Data 1/NCT-GFP NCT-SNAP/roi mask/030_NCTGFP-1.tif - watershed (h=1404,00, T=4213,00, %=20, n=490).tif
- Figure2 - Source Data 1/NCT-GFP NCT-SNAP/roi mask/035_NCTSNAP-1.tif - watershed (h= 0,00, T= 0,00, %=20, n=324).tif
- Figure2 - Source Data 1/NCT-GFP NCT-SNAP/roi mask/036_NCTGFP-1.tif - watershed (h=1404,00, T=4213,00, %=20, n=283).tif
- Figure2 - Source Data 1/NCT-GFP NCT-SNAP/roi mask/040_NCTSNAP-1.tif - watershed (h= 0,00, T= 0,00, %=20, n=107).tif
- Figure2 - Source Data 1/NCT-GFP NCT-SNAP/roi mask/041_NCTGFP-1.tif - watershed (h=1404,00, T=4213,00, %=20, n=373).tif
- Figure2 - Source Data 1/NCT-GFP NCT-SNAP/rois/
- Figure2 - Source Data 1/NCT-GFP NCT-SNAP/rois/005_NCTSNAP-1.tif
- Figure2 - Source Data 1/NCT-GFP NCT-SNAP/rois/006_NCTGFP-1.tif
- Figure2 - Source Data 1/NCT-GFP NCT-SNAP/rois/009_NCTSNAP-1.tif
- Figure2 - Source Data 1/NCT-GFP NCT-SNAP/rois/010_NCTGFP-1.tif
- Figure2 - Source Data 1/NCT-GFP NCT-SNAP/rois/012_NCTSNAP-1.tif
- Figure2 - Source Data 1/NCT-GFP NCT-SNAP/rois/013_NCTGFP-1.tif
- Figure2 - Source Data 1/NCT-GFP NCT-SNAP/rois/015_NCTSNAP-1.tif
- Figure2 - Source Data 1/NCT-GFP NCT-SNAP/rois/016_NCTGFP-1.tif
- Figure2 - Source Data 1/NCT-GFP NCT-SNAP/rois/018_NCTSNAP-1.tif
- Figure2 - Source Data 1/NCT-GFP NCT-SNAP/rois/019_NCTGFP-1.tif
- Figure2 - Source Data 1/NCT-GFP NCT-SNAP/rois/021_NCTSNAP-1.tif
- Figure2 - Source Data 1/NCT-GFP NCT-SNAP/rois/021_NCTSNAP-2.tif
- Figure2 - Source Data 1/NCT-GFP NCT-SNAP/rois/022_NCTGFP-1.tif
- Figure2 - Source Data 1/NCT-GFP NCT-SNAP/rois/022_NCTGFP-2.tif
- Figure2 - Source Data 1/NCT-GFP NCT-SNAP/rois/025_NCTSNAP-1.tif
- Figure2 - Source Data 1/NCT-GFP NCT-SNAP/rois/026_NCTGFP-1.tif
- Figure2 - Source Data 1/NCT-GFP NCT-SNAP/rois/029_NCTSNAP-1.tif
- Figure2 - Source Data 1/NCT-GFP NCT-SNAP/rois/030_NCTGFP-1.tif
- Figure2 - Source Data 1/NCT-GFP NCT-SNAP/rois/035_NCTSNAP-1.tif
- Figure2 - Source Data 1/NCT-GFP NCT-SNAP/rois/036_NCTGFP-1.tif
- Figure2 - Source Data 1/NCT-GFP NCT-SNAP/rois/040_NCTSNAP-1.tif
- Figure2 - Source Data 1/NCT-GFP NCT-SNAP/rois/041_NCTGFP-1.tif
