# Supplementary material for: Super-resolution microscopy reveals majorly mono- and dimeric presenilin1/γ-secretase at the cell surface
Source: eLife. 2020 Jul 7;9:e56679. doi: 10.7554/eLife.56679 (PMC7340497; doi:10.7554/eLife.56679)
Supplement: Figure 2—source data 2. [file elife-56679-fig2-data2.zip]

Archive with 6 entries (5 files):
- Figure2 - Source Data 2/Figure2-Source Data2.docx
- Figure2 - Source Data 2/ROIs/
- Figure2 - Source Data 2/ROIs/a_LP1.0-0.5-0.5_sub_bgsubs-1.tif
- Figure2 - Source Data 2/ROIs/b_LP1.0-0.5-0.5_sub_bgsub-1.tif
- Figure2 - Source Data 2/ROIs/c_LP1.0-0.5-0.5_sub_bgsubs-1.tif
- Figure2 - Source Data 2/ROIs/d_LP1.0-0.5-0.5_sub_bgsub-1.tif
