# Supplementary material for: Super-resolution microscopy reveals majorly mono- and dimeric presenilin1/γ-secretase at the cell surface
Source: eLife. 2020 Jul 7;9:e56679. doi: 10.7554/eLife.56679 (PMC7340497; doi:10.7554/eLife.56679)
Supplement: Figure 3—source data 1. [file elife-56679-fig3-data1.zip]

Archive with 34 entries (25 files):
- Figure3 - Source Data 1/DAPT/
- Figure3 - Source Data 1/DAPT/DBSCAN hotspots/
- Figure3 - Source Data 1/DAPT/DBSCAN hotspots/DAPT_1_DBSCAN.png
- Figure3 - Source Data 1/DAPT/DBSCAN hotspots/DAPT_2_DBSCAN.png
- Figure3 - Source Data 1/DAPT/DBSCAN hotspots/DAPT_3_DBSCAN.png
- Figure3 - Source Data 1/DAPT/DBSCAN hotspots/DAPT_6_DBSCAN.png
- Figure3 - Source Data 1/DAPT/tracks/
- Figure3 - Source Data 1/DAPT/tracks/Cell_1_SPT-EOS_1-Tracks-Z4-Tracks.tif
- Figure3 - Source Data 1/DAPT/tracks/Cell_2_SPT-EOS_1-Tracks-Z4-Tracks.tif
- Figure3 - Source Data 1/DAPT/tracks/Cell_3_SPT-EOS_1-Tracks-Z4-Tracks.tif
- Figure3 - Source Data 1/DAPT/tracks/Cell_6_SPT-EOS_1-Tracks-Z4-Tracks.tif
- Figure3 - Source Data 1/DMSO/
- Figure3 - Source Data 1/DMSO/DBSCAN hotspots/
- Figure3 - Source Data 1/DMSO/DBSCAN hotspots/DMSO_1_DBSCAN.png
- Figure3 - Source Data 1/DMSO/DBSCAN hotspots/DMSO_2_DBSCAN.png
- Figure3 - Source Data 1/DMSO/DBSCAN hotspots/DMSO_3_DBSCAN.png
- Figure3 - Source Data 1/DMSO/DBSCAN hotspots/DMSO_7_DBSCAN.png
- Figure3 - Source Data 1/DMSO/tracks/
- Figure3 - Source Data 1/DMSO/tracks/Cell_1_SPT-EOS_1-Tracks-Z4-Tracks.tif
- Figure3 - Source Data 1/DMSO/tracks/Cell_2_SPT-EOS_1-Tracks-Z4-Tracks.tif
- Figure3 - Source Data 1/DMSO/tracks/Cell_3_SPT-EOS_1-Tracks-Z4-Tracks.tif
- Figure3 - Source Data 1/DMSO/tracks/Cell_7_SPT-EOS_1-Tracks-Z4-Tracks.tif
- Figure3 - Source Data 1/Figure3-Source Data1.docx
- Figure3 - Source Data 1/InhibitorX/
- Figure3 - Source Data 1/InhibitorX/DBSCAN hotspots/
- Figure3 - Source Data 1/InhibitorX/DBSCAN hotspots/InhX_1_DBSCAN.png
- Figure3 - Source Data 1/InhibitorX/DBSCAN hotspots/InhX_2_DBSCAN.png
- Figure3 - Source Data 1/InhibitorX/DBSCAN hotspots/InhX_5_DBSCAN.png
- Figure3 - Source Data 1/InhibitorX/DBSCAN hotspots/InhX_7_DBSCAN.png
- Figure3 - Source Data 1/InhibitorX/tracks/
- Figure3 - Source Data 1/InhibitorX/tracks/Cell_1_SPT-EOS_1-Tracks-Z4-Tracks.tif
- Figure3 - Source Data 1/InhibitorX/tracks/Cell_2_SPT-EOS_1-Tracks-Z4-Tracks.tif
- Figure3 - Source Data 1/InhibitorX/tracks/Cell_5_SPT-EOS_1-Tracks-Z4-Tracks.tif
- Figure3 - Source Data 1/InhibitorX/tracks/Cell_7_SPT-EOS_1-Tracks-Z4-Tracks.tif
