# Supplementary material for: Super-resolution microscopy reveals majorly mono- and dimeric presenilin1/γ-secretase at the cell surface
Source: eLife. 2020 Jul 7;9:e56679. doi: 10.7554/eLife.56679 (PMC7340497; doi:10.7554/eLife.56679)
Supplement: Figure 3—source data 2. [file elife-56679-fig3-data2.zip]

Archive with 2 entries (2 files):
- Figure3 - Source Data 2/Figure3_Source Data 2_SPT.xlsx
- Figure3 - Source Data 2/Figure3-Source Data2.docx
