# Supplementary material for: Super-resolution microscopy reveals majorly mono- and dimeric presenilin1/γ-secretase at the cell surface
Source: eLife. 2020 Jul 7;9:e56679. doi: 10.7554/eLife.56679 (PMC7340497; doi:10.7554/eLife.56679)
Supplement: Figure 4—source data 1. [file elife-56679-fig4-data1.zip]

Archive with 233 entries (221 files):
- Figure4 - Source Data1/Figure4-Source Data1.docx
- Figure4 - Source Data1/GFP-PSEN1 ADAM10/
- Figure4 - Source Data1/GFP-PSEN1 ADAM10/roi masks/
- Figure4 - Source Data1/GFP-PSEN1 ADAM10/roi masks/21_PS-1.tif - watershed (h=1404,00, T=4213,00, %=20, n=1157).tif
- Figure4 - Source Data1/GFP-PSEN1 ADAM10/roi masks/22_A10-1.tif - watershed (h=1404,00, T=4213,00, %=20, n=759).tif
- Figure4 - Source Data1/GFP-PSEN1 ADAM10/roi masks/23_PS-1.tif - watershed (h=1404,00, T=4213,00, %=20, n=1891).tif
- Figure4 - Source Data1/GFP-PSEN1 ADAM10/roi masks/24_A10-1.tif - watershed (h=1404,00, T=4213,00, %=20, n=1491).tif
- Figure4 - Source Data1/GFP-PSEN1 ADAM10/roi masks/25_PS-1.tif - watershed (h=1404,00, T=4213,00, %=20, n=2204).tif
- Figure4 - Source Data1/GFP-PSEN1 ADAM10/roi masks/25_PS-2.tif - watershed (h=1404,00, T=4213,00, %=20, n=2057).tif
- Figure4 - Source Data1/GFP-PSEN1 ADAM10/roi masks/25_PS-3.tif - watershed (h=1404,00, T=4213,00, %=20, n=2118).tif
- Figure4 - Source Data1/GFP-PSEN1 ADAM10/roi masks/26_A10-1.tif - watershed (h=1404,00, T=4213,00, %=20, n=359).tif
- Figure4 - Source Data1/GFP-PSEN1 ADAM10/roi masks/26_A10-2.tif - watershed (h=1404,00, T=4213,00, %=20, n=387).tif
- Figure4 - Source Data1/GFP-PSEN1 ADAM10/roi masks/26_A10-3.tif - watershed (h=1404,00, T=4213,00, %=20, n=373).tif
- Figure4 - Source Data1/GFP-PSEN1 ADAM10/roi masks/27_PS-1.tif - watershed (h=1404,00, T=4213,00, %=20, n=1833).tif
- Figure4 - Source Data1/GFP-PSEN1 ADAM10/roi masks/28_A10-1.tif - watershed (h=1404,00, T=4213,00, %=20, n=1684).tif
- Figure4 - Source Data1/GFP-PSEN1 ADAM10/roi masks/29-PS-1.tif - watershed (h=1404,00, T=4213,00, %=20, n=1231).tif
- Figure4 - Source Data1/GFP-PSEN1 ADAM10/roi masks/30_A10-1.tif - watershed (h=1404,00, T=4213,00, %=20, n=1095).tif
- Figure4 - Source Data1/GFP-PSEN1 ADAM10/roi masks/31_PS-1.tif - watershed (h=1404,00, T=4213,00, %=20, n=1506).tif
- Figure4 - Source Data1/GFP-PSEN1 ADAM10/roi masks/32_A10-1.tif - watershed (h=1404,00, T=4213,00, %=20, n=510).tif
- Figure4 - Source Data1/GFP-PSEN1 ADAM10/roi masks/33_PS-1.tif - watershed (h=1404,00, T=4213,00, %=20, n=2195).tif
- Figure4 - Source Data1/GFP-PSEN1 ADAM10/roi masks/33_PS-2.tif - watershed (h=1404,00, T=4213,00, %=20, n=2370).tif
- Figure4 - Source Data1/GFP-PSEN1 ADAM10/roi masks/33_PS-3.tif - watershed (h=1404,00, T=4213,00, %=20, n=2115).tif
- Figure4 - Source Data1/GFP-PSEN1 ADAM10/roi masks/34_A10-1.tif - watershed (h=1404,00, T=4213,00, %=20, n=646).tif
- Figure4 - Source Data1/GFP-PSEN1 ADAM10/roi masks/34_A10-2.tif - watershed (h=1404,00, T=4213,00, %=20, n=674).tif
- Figure4 - Source Data1/GFP-PSEN1 ADAM10/roi masks/34_A10-3.tif - watershed (h=1404,00, T=4213,00, %=20, n=803).tif
- Figure4 - Source Data1/GFP-PSEN1 ADAM10/roi masks/35_PS-1.tif - watershed (h=1404,00, T=4213,00, %=20, n=2656).tif
- Figure4 - Source Data1/GFP-PSEN1 ADAM10/roi masks/36_A10-1.tif - watershed (h=1404,00, T=4213,00, %=20, n=481).tif
- Figure4 - Source Data1/GFP-PSEN1 ADAM10/roi masks/37_PS-1.tif - watershed (h=1404,00, T=4213,00, %=20, n=1850).tif
- Figure4 - Source Data1/GFP-PSEN1 ADAM10/roi masks/38_A10-1.tif - watershed (h=1404,00, T=4213,00, %=20, n=743).tif
- Figure4 - Source Data1/GFP-PSEN1 ADAM10/roi masks/39_PS-1.tif - watershed (h=1404,00, T=4213,00, %=20, n=2121).tif
- Figure4 - Source Data1/GFP-PSEN1 ADAM10/roi masks/39_PS-2.tif - watershed (h=1404,00, T=4213,00, %=20, n=2408).tif
- Figure4 - Source Data1/GFP-PSEN1 ADAM10/roi masks/40_A10-1.tif - watershed (h=1404,00, T=4213,00, %=20, n=417).tif
- Figure4 - Source Data1/GFP-PSEN1 ADAM10/roi masks/40_A10-2.tif - watershed (h=1404,00, T=4213,00, %=20, n=484).tif
- Figure4 - Source Data1/GFP-PSEN1 ADAM10/rois/
- Figure4 - Source Data1/GFP-PSEN1 ADAM10/rois/21_PS-1.tif
- Figure4 - Source Data1/GFP-PSEN1 ADAM10/rois/22_A10-1.tif
- Figure4 - Source Data1/GFP-PSEN1 ADAM10/rois/23_PS-1.tif
- Figure4 - Source Data1/GFP-PSEN1 ADAM10/rois/24_A10-1.tif
- Figure4 - Source Data1/GFP-PSEN1 ADAM10/rois/25_PS-1.tif
- Figure4 - Source Data1/GFP-PSEN1 ADAM10/rois/25_PS-2.tif
- Figure4 - Source Data1/GFP-PSEN1 ADAM10/rois/25_PS-3.tif
- Figure4 - Source Data1/GFP-PSEN1 ADAM10/rois/26_A10-1.tif
- Figure4 - Source Data1/GFP-PSEN1 ADAM10/rois/26_A10-2.tif
- Figure4 - Source Data1/GFP-PSEN1 ADAM10/rois/26_A10-3.tif
- Figure4 - Source Data1/GFP-PSEN1 ADAM10/rois/27_PS-1.tif
- Figure4 - Source Data1/GFP-PSEN1 ADAM10/rois/28_A10-1.tif
- Figure4 - Source Data1/GFP-PSEN1 ADAM10/rois/29-PS-1.tif
- Figure4 - Source Data1/GFP-PSEN1 ADAM10/rois/30_A10-1.tif
- Figure4 - Source Data1/GFP-PSEN1 ADAM10/rois/31_PS-1.tif
- Figure4 - Source Data1/GFP-PSEN1 ADAM10/rois/32_A10-1.tif
- Figure4 - Source Data1/GFP-PSEN1 ADAM10/rois/33_PS-1.tif
- Figure4 - Source Data1/GFP-PSEN1 ADAM10/rois/33_PS-2.tif
- Figure4 - Source Data1/GFP-PSEN1 ADAM10/rois/33_PS-3.tif
- Figure4 - Source Data1/GFP-PSEN1 ADAM10/rois/34_A10-1.tif
- Figure4 - Source Data1/GFP-PSEN1 ADAM10/rois/34_A10-2.tif
- Figure4 - Source Data1/GFP-PSEN1 ADAM10/rois/34_A10-3.tif
- Figure4 - Source Data1/GFP-PSEN1 ADAM10/rois/35_PS-1.tif
- Figure4 - Source Data1/GFP-PSEN1 ADAM10/rois/36_A10-1.tif
- Figure4 - Source Data1/GFP-PSEN1 ADAM10/rois/37_PS-1.tif
- Figure4 - Source Data1/GFP-PSEN1 ADAM10/rois/38_A10-1.tif
- Figure4 - Source Data1/GFP-PSEN1 ADAM10/rois/39_PS-1.tif
- Figure4 - Source Data1/GFP-PSEN1 ADAM10/rois/39_PS-2.tif
- Figure4 - Source Data1/GFP-PSEN1 ADAM10/rois/40_A10-1.tif
- Figure4 - Source Data1/GFP-PSEN1 ADAM10/rois/40_A10-2.tif
- Figure4 - Source Data1/GFP-PSEN1 APP/
- Figure4 - Source Data1/GFP-PSEN1 APP/roi masks/
- Figure4 - Source Data1/GFP-PSEN1 APP/roi masks/001_PS_SIM_Image 1-1.tif - watershed (h=1404,00, T=4213,00, %=20, n=2989).tif
- Figure4 - Source Data1/GFP-PSEN1 APP/roi masks/002_APP_SIM_Image 2-1.tif - watershed (h= 0,00, T=20000,00, %=50, n=168).tif
- Figure4 - Source Data1/GFP-PSEN1 APP/roi masks/003_PS_SIM_Image 3-1.tif - watershed (h=1404,00, T=4213,00, %=20, n=2734).tif
- Figure4 - Source Data1/GFP-PSEN1 APP/roi masks/004_APP_SIM_Image 4-1.tif - watershed (h= 0,00, T=20000,00, %=50, n=93).tif
- Figure4 - Source Data1/GFP-PSEN1 APP/roi masks/005_PS_SIM_Image 5-1.tif - watershed (h=1404,00, T=4213,00, %=20, n=1556).tif
- Figure4 - Source Data1/GFP-PSEN1 APP/roi masks/006_APP_SIM_Image 6-1.tif - watershed (h= 0,00, T=20000,00, %=50, n=69).tif
- Figure4 - Source Data1/GFP-PSEN1 APP/roi masks/007_PS_SIM_Image 7-1.tif - watershed (h=1404,00, T=4213,00, %=20, n=2510).tif
- Figure4 - Source Data1/GFP-PSEN1 APP/roi masks/008_APP_SIM_Image 8-1.tif - watershed (h= 0,00, T=20000,00, %=50, n=175).tif
- Figure4 - Source Data1/GFP-PSEN1 APP/roi masks/009_PS_SIM_Image 9-1.tif - watershed (h=1404,00, T=4213,00, %=20, n=1835).tif
- Figure4 - Source Data1/GFP-PSEN1 APP/roi masks/010_APP_SIM_Image 10-1.tif - watershed (h= 0,00, T=20000,00, %=50, n=152).tif
- Figure4 - Source Data1/GFP-PSEN1 APP/roi masks/011_PS_SIM_Image 11-1.tif - watershed (h=1404,00, T=4213,00, %=20, n=1985).tif
- Figure4 - Source Data1/GFP-PSEN1 APP/roi masks/012_APP_SIM_Image 12-1.tif - watershed (h= 0,00, T=20000,00, %=50, n=168).tif
- Figure4 - Source Data1/GFP-PSEN1 APP/roi masks/015_PS_SIM_Image 15-1.tif - watershed (h=1404,00, T=4213,00, %=20, n=2131).tif
- Figure4 - Source Data1/GFP-PSEN1 APP/roi masks/016_APP_SIM_Image 16-1.tif - watershed (h= 0,00, T=20000,00, %=50, n=55).tif
- Figure4 - Source Data1/GFP-PSEN1 APP/roi masks/020_PS_SIM_Image 20-1.tif - watershed (h=1404,00, T=4213,00, %=20, n=1734).tif
- Figure4 - Source Data1/GFP-PSEN1 APP/roi masks/021_APP_SIM_Image 21-1.tif - watershed (h= 0,00, T=20000,00, %=50, n=241).tif
- Figure4 - Source Data1/GFP-PSEN1 APP/roi masks/022_PS_SIM_Image 22-1.tif - watershed (h=1404,00, T=4213,00, %=20, n=1525).tif
- Figure4 - Source Data1/GFP-PSEN1 APP/roi masks/023_APP_SIM_Image 23-1.tif - watershed (h= 0,00, T=20000,00, %=50, n=101).tif
- Figure4 - Source Data1/GFP-PSEN1 APP/roi masks/026_PS_SIM_Image 26-1.tif - watershed (h=1404,00, T=4213,00, %=20, n=2527).tif
- Figure4 - Source Data1/GFP-PSEN1 APP/roi masks/027_APP_SIM_Image 27-1.tif - watershed (h= 0,00, T=20000,00, %=50, n=258).tif
- Figure4 - Source Data1/GFP-PSEN1 APP/roi masks/028_PS_SIM_Image 28-1.tif - watershed (h=1404,00, T=4213,00, %=20, n=2088).tif
- Figure4 - Source Data1/GFP-PSEN1 APP/roi masks/029_APP_SIM_Image 29-1.tif - watershed (h= 0,00, T=20000,00, %=50, n=201).tif
- Figure4 - Source Data1/GFP-PSEN1 APP/rois/
- Figure4 - Source Data1/GFP-PSEN1 APP/rois/APP_SIM_Image 10-1.tif
- Figure4 - Source Data1/GFP-PSEN1 APP/rois/APP_SIM_Image 12-1.tif
- Figure4 - Source Data1/GFP-PSEN1 APP/rois/APP_SIM_Image 16-1.tif
- Figure4 - Source Data1/GFP-PSEN1 APP/rois/APP_SIM_Image 2-1.tif
- Figure4 - Source Data1/GFP-PSEN1 APP/rois/APP_SIM_Image 21-1.tif
- Figure4 - Source Data1/GFP-PSEN1 APP/rois/APP_SIM_Image 23-1.tif
- Figure4 - Source Data1/GFP-PSEN1 APP/rois/APP_SIM_Image 27-1.tif
- Figure4 - Source Data1/GFP-PSEN1 APP/rois/APP_SIM_Image 29-1.tif
- Figure4 - Source Data1/GFP-PSEN1 APP/rois/APP_SIM_Image 4-1.tif
- Figure4 - Source Data1/GFP-PSEN1 APP/rois/APP_SIM_Image 6-1.tif
- Figure4 - Source Data1/GFP-PSEN1 APP/rois/APP_SIM_Image 8-1.tif
- Figure4 - Source Data1/GFP-PSEN1 APP/rois/PS_SIM_Image 1-1.tif
- Figure4 - Source Data1/GFP-PSEN1 APP/rois/PS_SIM_Image 11-1.tif
- Figure4 - Source Data1/GFP-PSEN1 APP/rois/PS_SIM_Image 15-1.tif
- Figure4 - Source Data1/GFP-PSEN1 APP/rois/PS_SIM_Image 20-1.tif
- Figure4 - Source Data1/GFP-PSEN1 APP/rois/PS_SIM_Image 22-1.tif
- Figure4 - Source Data1/GFP-PSEN1 APP/rois/PS_SIM_Image 26-1.tif
- Figure4 - Source Data1/GFP-PSEN1 APP/rois/PS_SIM_Image 28-1.tif
- Figure4 - Source Data1/GFP-PSEN1 APP/rois/PS_SIM_Image 3-1.tif
- Figure4 - Source Data1/GFP-PSEN1 APP/rois/PS_SIM_Image 5-1.tif
- Figure4 - Source Data1/GFP-PSEN1 APP/rois/PS_SIM_Image 7-1.tif
- Figure4 - Source Data1/GFP-PSEN1 APP/rois/PS_SIM_Image 9-1.tif
- Figure4 - Source Data1/GFP-PSEN1 BACE1/
- Figure4 - Source Data1/GFP-PSEN1 BACE1/roi masks/
- Figure4 - Source Data1/GFP-PSEN1 BACE1/roi masks/41-ps-2.tif - watershed (h=1404,00, T=4213,00, %=20, n=2130).tif
- Figure4 - Source Data1/GFP-PSEN1 BACE1/roi masks/42-bace-2.tif - watershed (h=1404,00, T=4213,00, %=20, n=945).tif
- Figure4 - Source Data1/GFP-PSEN1 BACE1/roi masks/47-ps-1.tif - watershed (h=1404,00, T=4213,00, %=20, n=2194).tif
- Figure4 - Source Data1/GFP-PSEN1 BACE1/roi masks/48-bace-1.tif - watershed (h=1404,00, T=4213,00, %=20, n=781).tif
- Figure4 - Source Data1/GFP-PSEN1 BACE1/roi masks/50-ps-1.tif - watershed (h=1404,00, T=4213,00, %=20, n=1711).tif
- Figure4 - Source Data1/GFP-PSEN1 BACE1/roi masks/51-bace-1.tif - watershed (h=1404,00, T=4213,00, %=20, n=440).tif
- Figure4 - Source Data1/GFP-PSEN1 BACE1/roi masks/53-ps-1.tif - watershed (h=1404,00, T=4213,00, %=20, n=2690).tif
- Figure4 - Source Data1/GFP-PSEN1 BACE1/roi masks/53-ps-2.tif - watershed (h=1404,00, T=4213,00, %=20, n=2676).tif
- Figure4 - Source Data1/GFP-PSEN1 BACE1/roi masks/54-bace-1.tif - watershed (h=1404,00, T=4213,00, %=20, n=271).tif
- Figure4 - Source Data1/GFP-PSEN1 BACE1/roi masks/54-bace-2.tif - watershed (h=1404,00, T=4213,00, %=20, n=284).tif
- Figure4 - Source Data1/GFP-PSEN1 BACE1/roi masks/56-ps-1.tif - watershed (h=1404,00, T=4213,00, %=20, n=2399).tif
- Figure4 - Source Data1/GFP-PSEN1 BACE1/roi masks/57-bace-1.tif - watershed (h=1404,00, T=4213,00, %=20, n=417).tif
- Figure4 - Source Data1/GFP-PSEN1 BACE1/roi masks/59-ps-1.tif - watershed (h=1404,00, T=4213,00, %=20, n=1440).tif
- Figure4 - Source Data1/GFP-PSEN1 BACE1/roi masks/59-ps-2.tif - watershed (h=1404,00, T=4213,00, %=20, n=1484).tif
- Figure4 - Source Data1/GFP-PSEN1 BACE1/roi masks/60-bace-1.tif - watershed (h=1404,00, T=4213,00, %=20, n=1178).tif
- Figure4 - Source Data1/GFP-PSEN1 BACE1/roi masks/60-bace-2.tif - watershed (h=1404,00, T=4213,00, %=20, n=1189).tif
- Figure4 - Source Data1/GFP-PSEN1 BACE1/roi masks/65-ps-1.tif - watershed (h=1404,00, T=4213,00, %=20, n=2626).tif
- Figure4 - Source Data1/GFP-PSEN1 BACE1/roi masks/66-bace-1.tif - watershed (h=1404,00, T=4213,00, %=20, n=384).tif
- Figure4 - Source Data1/GFP-PSEN1 BACE1/roi masks/68-ps-1.tif - watershed (h=1404,00, T=4213,00, %=20, n=1740).tif
- Figure4 - Source Data1/GFP-PSEN1 BACE1/roi masks/69-bace-1.tif - watershed (h=1404,00, T=4213,00, %=20, n=683).tif
- Figure4 - Source Data1/GFP-PSEN1 BACE1/roi masks/71-ps-1.tif - watershed (h=1404,00, T=4213,00, %=20, n=2116).tif
- Figure4 - Source Data1/GFP-PSEN1 BACE1/roi masks/72-bace-1.tif - watershed (h=1404,00, T=4213,00, %=20, n=346).tif
- Figure4 - Source Data1/GFP-PSEN1 BACE1/roi masks/75-ps-1.tif - watershed (h=1404,00, T=4213,00, %=20, n=1718).tif
- Figure4 - Source Data1/GFP-PSEN1 BACE1/roi masks/75-ps-2.tif - watershed (h=1404,00, T=4213,00, %=20, n=1658).tif
- Figure4 - Source Data1/GFP-PSEN1 BACE1/roi masks/76-bace-1.tif - watershed (h=1404,00, T=4213,00, %=20, n=629).tif
- Figure4 - Source Data1/GFP-PSEN1 BACE1/roi masks/76-bace-2.tif - watershed (h=1404,00, T=4213,00, %=20, n=728).tif
- Figure4 - Source Data1/GFP-PSEN1 BACE1/roi masks/78-ps-1.tif - watershed (h=1404,00, T=4213,00, %=20, n=2370).tif
- Figure4 - Source Data1/GFP-PSEN1 BACE1/roi masks/79-bace-1.tif - watershed (h=1404,00, T=4213,00, %=20, n=428).tif
- Figure4 - Source Data1/GFP-PSEN1 BACE1/roi masks/84-ps-1.tif - watershed (h=1404,00, T=4213,00, %=20, n=1979).tif
- Figure4 - Source Data1/GFP-PSEN1 BACE1/roi masks/85-bace-1.tif - watershed (h=1404,00, T=4213,00, %=20, n=868).tif
- Figure4 - Source Data1/GFP-PSEN1 BACE1/rois/
- Figure4 - Source Data1/GFP-PSEN1 BACE1/rois/41-ps-2.tif
- Figure4 - Source Data1/GFP-PSEN1 BACE1/rois/42-bace-2.tif
- Figure4 - Source Data1/GFP-PSEN1 BACE1/rois/47-ps-1.tif
- Figure4 - Source Data1/GFP-PSEN1 BACE1/rois/48-bace-1.tif
- Figure4 - Source Data1/GFP-PSEN1 BACE1/rois/50-ps-1.tif
- Figure4 - Source Data1/GFP-PSEN1 BACE1/rois/51-bace-1.tif
- Figure4 - Source Data1/GFP-PSEN1 BACE1/rois/53-ps-1.tif
- Figure4 - Source Data1/GFP-PSEN1 BACE1/rois/53-ps-2.tif
- Figure4 - Source Data1/GFP-PSEN1 BACE1/rois/54-bace-1.tif
- Figure4 - Source Data1/GFP-PSEN1 BACE1/rois/54-bace-2.tif
- Figure4 - Source Data1/GFP-PSEN1 BACE1/rois/56-ps-1.tif
- Figure4 - Source Data1/GFP-PSEN1 BACE1/rois/57-bace-1.tif
- Figure4 - Source Data1/GFP-PSEN1 BACE1/rois/59-ps-1.tif
- Figure4 - Source Data1/GFP-PSEN1 BACE1/rois/59-ps-2.tif
- Figure4 - Source Data1/GFP-PSEN1 BACE1/rois/60-bace-1.tif
- Figure4 - Source Data1/GFP-PSEN1 BACE1/rois/60-bace-2.tif
- Figure4 - Source Data1/GFP-PSEN1 BACE1/rois/65-ps-1.tif
- Figure4 - Source Data1/GFP-PSEN1 BACE1/rois/66-bace-1.tif
- Figure4 - Source Data1/GFP-PSEN1 BACE1/rois/68-ps-1.tif
- Figure4 - Source Data1/GFP-PSEN1 BACE1/rois/69-bace-1.tif
- Figure4 - Source Data1/GFP-PSEN1 BACE1/rois/71-ps-1.tif
- Figure4 - Source Data1/GFP-PSEN1 BACE1/rois/72-bace-1.tif
- Figure4 - Source Data1/GFP-PSEN1 BACE1/rois/75-ps-1.tif
- Figure4 - Source Data1/GFP-PSEN1 BACE1/rois/75-ps-2.tif
- Figure4 - Source Data1/GFP-PSEN1 BACE1/rois/76-bace-1.tif
- Figure4 - Source Data1/GFP-PSEN1 BACE1/rois/76-bace-2.tif
- Figure4 - Source Data1/GFP-PSEN1 BACE1/rois/78-ps-1.tif
- Figure4 - Source Data1/GFP-PSEN1 BACE1/rois/79-bace-1.tif
- Figure4 - Source Data1/GFP-PSEN1 BACE1/rois/84-ps-1.tif
- Figure4 - Source Data1/GFP-PSEN1 BACE1/rois/85-bace-1.tif
- Figure4 - Source Data1/GFP-PSEN1 N-cadherin/
- Figure4 - Source Data1/GFP-PSEN1 N-cadherin/roi masks/
- Figure4 - Source Data1/GFP-PSEN1 N-cadherin/roi masks/005_SIM_PS_bg-1.tif - watershed (h=1404,00, T=4213,00, %=20, n=2018).tif
- Figure4 - Source Data1/GFP-PSEN1 N-cadherin/roi masks/006_SIM_Ncadh_bg-1.tif - watershed (h=1404,00, T=4213,00, %=20, n=1832).tif
- Figure4 - Source Data1/GFP-PSEN1 N-cadherin/roi masks/007_SIM_PS_bg-1.tif - watershed (h=1404,00, T=4213,00, %=20, n=2330).tif
- Figure4 - Source Data1/GFP-PSEN1 N-cadherin/roi masks/008_SIM_Ncadh_bg-1.tif - watershed (h=1404,00, T=4213,00, %=20, n=1557).tif
- Figure4 - Source Data1/GFP-PSEN1 N-cadherin/roi masks/009_SIM_PS_bg-1.tif - watershed (h=1404,00, T=4213,00, %=20, n=2242).tif
- Figure4 - Source Data1/GFP-PSEN1 N-cadherin/roi masks/010_SIM_Ncadh_bg-1.tif - watershed (h=1404,00, T=4213,00, %=20, n=1904).tif
- Figure4 - Source Data1/GFP-PSEN1 N-cadherin/roi masks/011_SIM_PS_bg-1.tif - watershed (h=1404,00, T=4213,00, %=20, n=2715).tif
- Figure4 - Source Data1/GFP-PSEN1 N-cadherin/roi masks/012_SIM_Ncadh_bg-1.tif - watershed (h=1404,00, T=4213,00, %=20, n=1573).tif
- Figure4 - Source Data1/GFP-PSEN1 N-cadherin/roi masks/013_SIM_PS_bg-1.tif - watershed (h=1404,00, T=4213,00, %=20, n=2203).tif
- Figure4 - Source Data1/GFP-PSEN1 N-cadherin/roi masks/014_SIM_Ncadh_bg-1.tif - watershed (h=1404,00, T=4213,00, %=20, n=1542).tif
- Figure4 - Source Data1/GFP-PSEN1 N-cadherin/roi masks/015_SIM_PS-1.tif - watershed (h=1404,00, T=4213,00, %=20, n=2077).tif
- Figure4 - Source Data1/GFP-PSEN1 N-cadherin/roi masks/016_SIM_Ncadh_bg-1.tif - watershed (h=1404,00, T=4213,00, %=20, n=1815).tif
- Figure4 - Source Data1/GFP-PSEN1 N-cadherin/roi masks/017_SIM_PS_bg-1.tif - watershed (h=1404,00, T=4213,00, %=20, n=2388).tif
- Figure4 - Source Data1/GFP-PSEN1 N-cadherin/roi masks/018_SIM_Ncadh_bg-1.tif - watershed (h=1404,00, T=4213,00, %=20, n=1931).tif
- Figure4 - Source Data1/GFP-PSEN1 N-cadherin/roi masks/019_SIM_PS_bg-1.tif - watershed (h=1404,00, T=4213,00, %=20, n=2232).tif
- Figure4 - Source Data1/GFP-PSEN1 N-cadherin/roi masks/020_SIM_Ncadh_bg-1.tif - watershed (h=1404,00, T=4213,00, %=20, n=1305).tif
- Figure4 - Source Data1/GFP-PSEN1 N-cadherin/roi masks/021_SIM_PS_bg-1.tif - watershed (h=1404,00, T=4213,00, %=20, n=2070).tif
- Figure4 - Source Data1/GFP-PSEN1 N-cadherin/roi masks/022_SIM_Ncadh_bg-1.tif - watershed (h=1404,00, T=4213,00, %=20, n=1280).tif
- Figure4 - Source Data1/GFP-PSEN1 N-cadherin/roi masks/023_SIM_PS_bg-1.tif - watershed (h=1404,00, T=4213,00, %=20, n=1704).tif
- Figure4 - Source Data1/GFP-PSEN1 N-cadherin/roi masks/023_SIM_PS_bg-2.tif - watershed (h=1404,00, T=4213,00, %=20, n=1640).tif
- Figure4 - Source Data1/GFP-PSEN1 N-cadherin/roi masks/024_SIM_Ncadh_bg-1.tif - watershed (h=1404,00, T=4213,00, %=20, n=1710).tif
- Figure4 - Source Data1/GFP-PSEN1 N-cadherin/roi masks/024_SIM_Ncadh_bg-2.tif - watershed (h=1404,00, T=4213,00, %=20, n=1539).tif
- Figure4 - Source Data1/GFP-PSEN1 N-cadherin/roi masks/025_SIM_PS_bg-1.tif - watershed (h=1404,00, T=4213,00, %=20, n=1841).tif
- Figure4 - Source Data1/GFP-PSEN1 N-cadherin/roi masks/026_SIM_Ncadh_bg-1.tif - watershed (h=1404,00, T=4213,00, %=20, n=1577).tif
- Figure4 - Source Data1/GFP-PSEN1 N-cadherin/roi masks/027_SIM_PS_bg-1.tif - watershed (h=1404,00, T=4213,00, %=20, n=2226).tif
- Figure4 - Source Data1/GFP-PSEN1 N-cadherin/roi masks/027_SIM_PS_bg-2.tif - watershed (h=1404,00, T=4213,00, %=20, n=2584).tif
- Figure4 - Source Data1/GFP-PSEN1 N-cadherin/roi masks/028_SIM_Ncadh_bg-1.tif - watershed (h=1404,00, T=4213,00, %=20, n=1529).tif
- Figure4 - Source Data1/GFP-PSEN1 N-cadherin/roi masks/028_SIM_Ncadh_bg-2.tif - watershed (h=1404,00, T=4213,00, %=20, n=1840).tif
- Figure4 - Source Data1/GFP-PSEN1 N-cadherin/rois/
- Figure4 - Source Data1/GFP-PSEN1 N-cadherin/rois/005_SIM_PS_bg-1.tif
- Figure4 - Source Data1/GFP-PSEN1 N-cadherin/rois/006_SIM_Ncadh_bg-1.tif
- Figure4 - Source Data1/GFP-PSEN1 N-cadherin/rois/007_SIM_PS_bg-1.tif
- Figure4 - Source Data1/GFP-PSEN1 N-cadherin/rois/008_SIM_Ncadh_bg-1.tif
- Figure4 - Source Data1/GFP-PSEN1 N-cadherin/rois/009_SIM_PS_bg-1.tif
- Figure4 - Source Data1/GFP-PSEN1 N-cadherin/rois/010_SIM_Ncadh_bg-1.tif
- Figure4 - Source Data1/GFP-PSEN1 N-cadherin/rois/011_SIM_PS_bg-1.tif
- Figure4 - Source Data1/GFP-PSEN1 N-cadherin/rois/012_SIM_Ncadh_bg-1.tif
- Figure4 - Source Data1/GFP-PSEN1 N-cadherin/rois/013_SIM_PS_bg-1.tif
- Figure4 - Source Data1/GFP-PSEN1 N-cadherin/rois/014_SIM_Ncadh_bg-1.tif
- Figure4 - Source Data1/GFP-PSEN1 N-cadherin/rois/015_SIM_PS-1.tif
- Figure4 - Source Data1/GFP-PSEN1 N-cadherin/rois/016_SIM_Ncadh_bg-1.tif
- Figure4 - Source Data1/GFP-PSEN1 N-cadherin/rois/017_SIM_PS_bg-1.tif
- Figure4 - Source Data1/GFP-PSEN1 N-cadherin/rois/018_SIM_Ncadh_bg-1.tif
- Figure4 - Source Data1/GFP-PSEN1 N-cadherin/rois/019_SIM_PS_bg-1.tif
- Figure4 - Source Data1/GFP-PSEN1 N-cadherin/rois/020_SIM_Ncadh_bg-1.tif
- Figure4 - Source Data1/GFP-PSEN1 N-cadherin/rois/021_SIM_PS_bg-1.tif
- Figure4 - Source Data1/GFP-PSEN1 N-cadherin/rois/022_SIM_Ncadh_bg-1.tif
- Figure4 - Source Data1/GFP-PSEN1 N-cadherin/rois/023_SIM_PS_bg-1.tif
- Figure4 - Source Data1/GFP-PSEN1 N-cadherin/rois/023_SIM_PS_bg-2.tif
- Figure4 - Source Data1/GFP-PSEN1 N-cadherin/rois/024_SIM_Ncadh_bg-1.tif
- Figure4 - Source Data1/GFP-PSEN1 N-cadherin/rois/024_SIM_Ncadh_bg-2.tif
- Figure4 - Source Data1/GFP-PSEN1 N-cadherin/rois/025_SIM_PS_bg-1.tif
- Figure4 - Source Data1/GFP-PSEN1 N-cadherin/rois/026_SIM_Ncadh_bg-1.tif
- Figure4 - Source Data1/GFP-PSEN1 N-cadherin/rois/027_SIM_PS_bg-1.tif
- Figure4 - Source Data1/GFP-PSEN1 N-cadherin/rois/027_SIM_PS_bg-2.tif
- Figure4 - Source Data1/GFP-PSEN1 N-cadherin/rois/028_SIM_Ncadh_bg-1.tif
- Figure4 - Source Data1/GFP-PSEN1 N-cadherin/rois/028_SIM_Ncadh_bg-2.tif
